# Supplementary material for: Occurrence, Homologue Profiles and Risk Assessment of Short- and Medium-Chain Chlorinated Paraffins in Edible Vegetable Oils
Source: Foods. 2025 Nov 21;14(23):3988. doi: 10.3390/foods14233988 (PMC12691766; doi:10.3390/foods14233988)
Supplement: Supplementary file 1 [file foods-14-03988-s001.zip]

Archive with 1 entries (1 files):
- foods-3954893-supplementary.pdf
